# Supplementary material for: Subtypes detection of papillary thyroid cancer from methylation assay via Deep Neural Network
Source: Comput Struct Biotechnol J. 2025 Apr 29;27:1809–17. doi: 10.1016/j.csbj.2025.04.034 (PMC12136774; doi:10.1016/j.csbj.2025.04.034)
Supplement: MMC 1 — CNN training metrics for training set and validation set using Leaky Relu activation function when using pan-cancer dataset with all non-thyroid samples. [file mmc1.zip › leaky_relu.ods]

## Sheet: dense_3-blocks
epoch	loss	tp	fp	tn	fn	accuracy	precision	recall	auc	prc	val_loss	val_tp	val_fp	val_tn	val_fn	val_accuracy	val_precision	val_recall	val_auc	val_prc	lr
0	71.129	5773	170	495	1530	0.787	0.971	0.790	0.770	0.965	20.635	1528	5.000	159	300	0.847	0.997	0.836	0.905	0.990	1.00E-03
1	21.092	6364	108	556	940	0.868	0.983	0.871	0.858	0.979	10.281	1688	9.000	155	140	0.925	0.995	0.923	0.939	0.992	1.00E-03
2	16.451	6629	77	588	674	0.906	0.989	0.908	0.898	0.985	3.612	1777	13.000	151	51	0.968	0.993	0.972	0.948	0.992	1.00E-03
3	8.425	6704	67	598	599	0.916	0.990	0.918	0.912	0.987	2.300	1820	49.000	115	8	0.971	0.974	0.996	0.851	0.974	1.00E-03
4	9.758	6711	68	597	592	0.917	0.990	0.919	0.913	0.988	4.786	1743	7.000	157	85	0.954	0.996	0.954	0.957	0.994	1.00E-03
5	7.481	6752	60	605	551	0.923	0.991	0.925	0.920	0.989	1.025	1808	17.000	147	20	0.981	0.991	0.989	0.946	0.991	1.00E-03
6	8.423	6817	57	608	486	0.932	0.992	0.933	0.927	0.989	11.307	1714	6.000	158	114	0.940	0.997	0.938	0.952	0.994	1.00E-03
7	7.862	6821	57	608	482	0.932	0.992	0.934	0.928	0.990	3.983	1785	10.000	154	43	0.973	0.994	0.976	0.958	0.994	1.00E-03
8	6.931	6857	54	609	448	0.937	0.992	0.939	0.932	0.990	2.297	1804	11.000	152	25	0.982	0.994	0.986	0.963	0.994	1.00E-03
9	6.385	6898	47	617	406	0.943	0.993	0.944	0.940	0.991	3.955	1801	12.000	152	27	0.980	0.993	0.985	0.956	0.993	1.00E-03
10	4.453	7009	34	631	294	0.959	0.995	0.960	0.956	0.994	5.406	1738	5.000	159	90	0.952	0.997	0.951	0.961	0.995	1.00E-03
11	1.797	7123	21	644	180	0.975	0.997	0.975	0.976	0.997	2.416	1804	13.000	151	24	0.981	0.993	0.987	0.954	0.992	2.00E-04
12	1.448	7131	20	645	172	0.976	0.997	0.976	0.976	0.997	2.406	1787	6.000	158	41	0.976	0.997	0.978	0.971	0.996	2.00E-04
13	1.111	7122	18	647	181	0.975	0.997	0.975	0.979	0.997	1.792	1814	24.000	140	14	0.981	0.987	0.992	0.929	0.988	2.00E-04
14	1.199	7132	20	645	171	0.976	0.997	0.977	0.979	0.997	1.723	1809	14.000	150	19	0.983	0.992	0.990	0.959	0.993	2.00E-04
15	0.779	7167	15	650	136	0.981	0.998	0.981	0.983	0.998	1.719	1814	17.000	147	14	0.984	0.991	0.992	0.948	0.991	2.00E-04
16	0.479	7200	14	651	103	0.985	0.998	0.986	0.986	0.998	1.732	1808	15.000	148	21	0.982	0.992	0.989	0.955	0.992	4.00E-05
17	0.504	7197	12	653	106	0.985	0.998	0.985	0.985	0.998	1.691	1796	7.000	157	32	0.980	0.996	0.982	0.974	0.996	4.00E-05
18	0.447	7224	9	655	80	0.989	0.999	0.989	0.991	0.999	1.593	1796	6.000	158	32	0.981	0.997	0.982	0.974	0.996	4.00E-05
19	0.372	7233	6	658	71	0.990	0.999	0.990	0.993	0.999	1.295	1815	22.000	142	13	0.982	0.988	0.993	0.942	0.990	4.00E-05
20	0.318	7218	12	653	85	0.988	0.998	0.988	0.989	0.998	1.245	1808	14.000	150	20	0.983	0.992	0.989	0.965	0.994	4.00E-05
21	0.229	7223	9	656	80	0.989	0.999	0.989	0.990	0.999	1.302	1804	10.000	153	25	0.982	0.994	0.986	0.966	0.995	8.00E-06
22	0.223	7226	10	655	77	0.989	0.999	0.989	0.992	0.999	1.388	1796	9.000	155	32	0.979	0.995	0.982	0.971	0.996	8.00E-06
23	0.232	7221	5	660	82	0.989	0.999	0.989	0.992	0.999	1.293	1808	13.000	151	20	0.983	0.993	0.989	0.965	0.994	8.00E-06
24	0.262	7234	9	654	71	0.990	0.999	0.990	0.991	0.999	1.299	1803	10.000	154	25	0.982	0.994	0.986	0.970	0.995	8.00E-06
25	0.279	7224	7	658	79	0.989	0.999	0.989	0.992	0.999	1.189	1809	14.000	150	19	0.983	0.992	0.990	0.965	0.994	8.00E-06
26	0.392	7234	12	653	69	0.990	0.998	0.991	0.990	0.999	1.220	1808	12.000	152	20	0.984	0.993	0.989	0.965	0.994	1.60E-06
27	0.217	7224	9	656	79	0.989	0.999	0.989	0.991	0.999	1.271	1808	11.000	153	20	0.984	0.994	0.989	0.965	0.994	1.60E-06
