# Supplementary material for: Subtypes detection of papillary thyroid cancer from methylation assay via Deep Neural Network
Source: Comput Struct Biotechnol J. 2025 Apr 29;27:1809–17. doi: 10.1016/j.csbj.2025.04.034 (PMC12136774; doi:10.1016/j.csbj.2025.04.034)
Supplement: MMC 2 — CNN training metrics for training set and validation set using Standard Relu activation function when using pan-cancer dataset with all non-thyroid samples. [file mmc2.zip › relu-all.ods]

## Sheet: explain-blocks
epoch	loss	tp	fp	tn	fn	accuracy	precision	recall	auc	prc	val_loss	val_tp	val_fp	val_tn	val_fn	val_accuracy	val_precision	val_recall	val_auc	val_prc	lr
0	32.687	5,490	196	469	1,813	0.748	0.966	0.752	0.737	0.960	1.379	1,809	43	121	19	0.969	0.977	0.990	0.888	0.981	1.00E-03
1	8.107	6,312	107	557	992	0.862	0.983	0.864	0.863	0.980	14.072	1,614	6	157	215	0.889	0.996	0.882	0.924	0.991	1.00E-03
2	10.273	6,369	94	571	934	0.871	0.985	0.872	0.872	0.982	33.132	1,052	2	162	776	0.609	0.998	0.575	0.791	0.979	1.00E-03
3	5.996	6,548	80	585	755	0.895	0.988	0.897	0.906	0.987	0.765	1,802	17	147	26	0.978	0.991	0.986	0.951	0.992	1.00E-03
4	4.651	6,737	64	600	567	0.921	0.991	0.922	0.929	0.990	1.573	1,822	64	100	6	0.965	0.966	0.997	0.846	0.973	1.00E-03
5	4.885	6,697	64	599	608	0.916	0.991	0.917	0.926	0.990	1.248	1,797	13	151	31	0.978	0.993	0.983	0.956	0.993	1.00E-03
6	2.781	6,882	47	618	421	0.941	0.993	0.942	0.949	0.993	5.067	1,558	3	160	271	0.862	0.998	0.852	0.925	0.992	1.00E-03
7	2.877	6,869	50	615	434	0.939	0.993	0.941	0.953	0.993	2.194	1,611	4	160	217	0.889	0.998	0.881	0.944	0.994	1.00E-03
8	2.422	6,958	47	616	347	0.951	0.993	0.952	0.956	0.994	1.525	1,744	6	158	84	0.955	0.997	0.954	0.966	0.996	1.00E-03
9	1.116	7,067	20	645	236	0.968	0.997	0.968	0.979	0.997	0.838	1,777	5	159	51	0.972	0.997	0.972	0.974	0.996	2.00E-04
10	0.940	7,087	21	643	217	0.970	0.997	0.970	0.978	0.997	0.500	1,790	8	156	38	0.977	0.996	0.979	0.974	0.996	2.00E-04
11	0.744	7,125	22	643	178	0.975	0.997	0.976	0.981	0.998	0.288	1,803	13	151	25	0.981	0.993	0.986	0.971	0.995	2.00E-04
12	0.457	7,147	16	648	157	0.978	0.998	0.979	0.983	0.998	0.159	1,812	17	147	16	0.983	0.991	0.991	0.975	0.996	2.00E-04
13	0.495	7,087	20	644	217	0.970	0.997	0.970	0.979	0.997	0.251	1,794	9	155	34	0.978	0.995	0.981	0.979	0.997	2.00E-04
14	0.464	7,111	23	642	192	0.973	0.997	0.974	0.982	0.998	0.233	1,795	9	155	33	0.979	0.995	0.982	0.980	0.997	2.00E-04
15	0.382	7,122	21	642	183	0.974	0.997	0.975	0.983	0.998	0.181	1,787	7	157	41	0.976	0.996	0.978	0.980	0.997	2.00E-04
16	0.230	7,146	17	646	159	0.978	0.998	0.978	0.990	0.999	0.224	1,803	9	155	25	0.983	0.995	0.986	0.980	0.997	2.00E-04
17	0.546	7,116	17	647	188	0.974	0.998	0.974	0.984	0.998	0.158	1,806	9	154	23	0.984	0.995	0.987	0.981	0.997	2.00E-04
18	0.528	7,099	18	646	205	0.972	0.997	0.972	0.984	0.998	0.270	1,803	9	155	25	0.983	0.995	0.986	0.980	0.997	2.00E-04
19	0.457	7,149	14	651	154	0.979	0.998	0.979	0.986	0.998	0.194	1,809	12	152	19	0.984	0.993	0.990	0.978	0.996	2.00E-04
20	0.459	7,130	21	643	174	0.976	0.997	0.976	0.984	0.998	0.243	1,786	5	159	42	0.976	0.997	0.977	0.979	0.997	2.00E-04
21	0.314	7,163	14	651	140	0.981	0.998	0.981	0.991	0.999	0.183	1,802	8	156	26	0.983	0.996	0.986	0.981	0.997	2.00E-04
22	0.209	7,197	13	652	106	0.985	0.998	0.985	0.992	0.999	0.213	1,796	8	156	32	0.980	0.996	0.982	0.980	0.997	2.00E-04
23	0.119	7,188	6	659	115	0.985	0.999	0.984	0.994	0.999	0.181	1,801	8	156	27	0.982	0.996	0.985	0.981	0.997	4.00E-05
24	0.128	7,227	6	657	78	0.989	0.999	0.989	0.996	0.999	0.180	1,804	8	156	24	0.984	0.996	0.987	0.981	0.997	4.00E-05
25	0.107	7,199	10	655	104	0.986	0.999	0.986	0.994	0.999	0.175	1,803	8	156	25	0.983	0.996	0.986	0.981	0.997	4.00E-05
26	0.125	7,217	10	654	87	0.988	0.999	0.988	0.994	0.999	0.164	1,804	8	156	24	0.984	0.996	0.987	0.981	0.997	4.00E-05
27	0.121	7,210	5	660	93	0.988	0.999	0.987	0.996	0.999	0.178	1,795	7	157	33	0.980	0.996	0.982	0.981	0.997	4.00E-05
28	0.084	7,198	5	660	105	0.986	0.999	0.986	0.996	1.000	0.167	1,800	8	156	28	0.982	0.996	0.985	0.981	0.997	8.00E-06
29	0.078	7,234	6	659	69	0.991	0.999	0.991	0.996	1.000	0.165	1,806	8	156	22	0.985	0.996	0.988	0.981	0.997	8.00E-06
30	0.086	7,226	9	656	77	0.989	0.999	0.989	0.995	0.999	0.167	1,802	8	156	26	0.983	0.996	0.986	0.981	0.997	8.00E-06
31	0.077	7,223	6	659	80	0.989	0.999	0.989	0.996	1.000	0.164	1,802	8	156	26	0.983	0.996	0.986	0.981	0.997	8.00E-06
32	0.087	7,220	8	657	83	0.989	0.999	0.989	0.995	0.999	0.167	1,802	8	156	26	0.983	0.996	0.986	0.981	0.997	8.00E-06
33	0.050	7,231	4	661	72	0.990	0.999	0.990	0.998	1.000	0.167	1,802	8	156	26	0.983	0.996	0.986	0.981	0.997	1.60E-06
34	0.082	7,231	6	659	72	0.990	0.999	0.990	0.996	1.000	0.165	1,802	8	156	26	0.983	0.996	0.986	0.981	0.997	1.60E-06
