# Supplementary material for: Subtypes detection of papillary thyroid cancer from methylation assay via Deep Neural Network
Source: Comput Struct Biotechnol J. 2025 Apr 29;27:1809–17. doi: 10.1016/j.csbj.2025.04.034 (PMC12136774; doi:10.1016/j.csbj.2025.04.034)
Supplement: MMC 3 — CNN training metrics for training set and validation set using Standard Relu activation function when using pan-cancer dataset with non-thyroid solid-only samples. [file mmc3.zip]

Archive with 1 entries (1 files):
- relu-solid.ods
