# Supplementary material for: Subtypes detection of papillary thyroid cancer from methylation assay via Deep Neural Network
Source: Comput Struct Biotechnol J. 2025 Apr 29;27:1809–17. doi: 10.1016/j.csbj.2025.04.034 (PMC12136774; doi:10.1016/j.csbj.2025.04.034)
Supplement: MMC 3 — CNN training metrics for training set and validation set using Standard Relu activation function when using pan-cancer dataset with non-thyroid solid-only samples. [file mmc3.zip › relu-solid.ods]

## Sheet: solid-blocks
epoch	loss	tp	fp	tn	fn	accuracy	precision	recall	auc	prc	val_loss	val_tp	val_fp	val_tn	val_fn	val_accuracy	val_precision	val_recall	val_auc	val_prc	lr
0	50.437	5597	157	396	1410	0.793	0.973	0.799	0.764	0.969	2.351	1688	9	127	64	0.961	0.995	0.963	0.949	0.993	1.00E-03
1	17.675	6201	90	463	806	0.881	0.986	0.885	0.869	0.983	2.921	1688	4	132	64	0.964	0.998	0.963	0.968	0.996	1.00E-03
2	9.920	6490	57	496	517	0.924	0.991	0.926	0.917	0.990	1.174	1733	10	126	19	0.985	0.994	0.989	0.958	0.994	1.00E-03
3	7.444	6561	51	502	446	0.934	0.992	0.936	0.927	0.991	12.262	1456	1	135	296	0.843	0.999	0.831	0.915	0.993	1.00E-03
4	6.594	6497	49	503	511	0.926	0.993	0.927	0.928	0.991	0.746	1732	4	132	20	0.987	0.998	0.989	0.984	0.998	1.00E-03
5	6.702	6555	48	505	452	0.934	0.993	0.935	0.930	0.991	2.486	1669	1	135	83	0.956	0.999	0.953	0.974	0.998	1.00E-03
6	5.516	6592	44	509	415	0.939	0.993	0.941	0.939	0.992	0.448	1736	4	132	16	0.989	0.998	0.991	0.985	0.998	1.00E-03
7	4.000	6670	38	514	338	0.950	0.994	0.952	0.949	0.993	0.475	1725	2	134	27	0.985	0.999	0.985	0.987	0.998	1.00E-03
8	5.311	6590	45	508	417	0.939	0.993	0.940	0.939	0.992	0.417	1743	14	122	9	0.988	0.992	0.995	0.964	0.995	1.00E-03
9	4.028	6638	37	516	369	0.946	0.994	0.947	0.950	0.994	2.170	1751	95	41	1	0.949	0.949	0.999	0.676	0.952	1.00E-03
10	2.518	6667	28	524	341	0.951	0.996	0.951	0.962	0.995	0.735	1674	2	134	78	0.958	0.999	0.955	0.974	0.997	1.00E-03
11	2.545	6746	34	519	261	0.961	0.995	0.963	0.963	0.995	0.679	1737	3	131	17	0.989	0.998	0.990	0.984	0.998	1.00E-03
12	2.242	6740	28	525	267	0.961	0.996	0.962	0.963	0.995	0.924	1715	2	134	37	0.979	0.999	0.979	0.984	0.998	1.00E-03
13	2.048	6771	25	528	236	0.965	0.996	0.966	0.969	0.996	2.163	1749	73	63	3	0.960	0.960	0.998	0.749	0.963	1.00E-03
14	1.045	6833	18	533	176	0.974	0.997	0.975	0.978	0.997	0.496	1724	2	134	28	0.984	0.999	0.984	0.985	0.998	2.00E-04
15	0.647	6884	12	541	123	0.982	0.998	0.982	0.985	0.998	0.397	1727	2	133	26	0.985	0.999	0.985	0.987	0.998	2.00E-04
16	0.398	6874	12	540	134	0.981	0.998	0.981	0.986	0.998	0.249	1731	2	134	21	0.988	0.999	0.988	0.988	0.999	2.00E-04
17	0.499	6874	12	541	133	0.981	0.998	0.981	0.986	0.998	0.187	1740	5	130	13	0.990	0.997	0.993	0.990	0.999	2.00E-04
18	0.450	6896	12	541	111	0.984	0.998	0.984	0.990	0.999	0.188	1729	2	134	23	0.987	0.999	0.987	0.988	0.999	2.00E-04
19	0.468	6896	14	539	111	0.983	0.998	0.984	0.987	0.998	0.206	1726	2	134	26	0.985	0.999	0.985	0.988	0.998	2.00E-04
20	0.227	6919	13	540	88	0.987	0.998	0.987	0.991	0.999	0.204	1722	2	133	31	0.983	0.999	0.982	0.987	0.998	2.00E-04
21	0.202	6923	9	544	84	0.988	0.999	0.988	0.991	0.999	0.110	1743	4	131	10	0.993	0.998	0.994	0.990	0.999	2.00E-04
22	0.246	6921	9	544	86	0.987	0.999	0.988	0.992	0.999	0.131	1744	7	128	9	0.992	0.996	0.995	0.980	0.997	2.00E-04
23	0.341	6913	13	540	94	0.986	0.998	0.987	0.989	0.999	0.118	1738	4	132	14	0.990	0.998	0.992	0.986	0.998	2.00E-04
24	0.276	6894	9	544	113	0.984	0.999	0.984	0.989	0.999	0.163	1739	3	133	13	0.992	0.998	0.993	0.990	0.999	2.00E-04
25	0.413	6904	11	542	103	0.985	0.998	0.985	0.990	0.999	0.188	1726	2	134	26	0.985	0.999	0.985	0.988	0.999	2.00E-04
26	0.243	6914	9	544	93	0.987	0.999	0.987	0.990	0.999	0.186	1728	3	133	24	0.986	0.998	0.986	0.988	0.999	2.00E-04
27	0.068	6954	4	549	53	0.992	0.999	0.992	0.997	1.000	0.138	1736	3	133	16	0.990	0.998	0.991	0.990	0.999	4.00E-05
28	0.199	6924	4	549	83	0.988	0.999	0.988	0.994	0.999	0.131	1736	3	132	17	0.989	0.998	0.990	0.990	0.999	4.00E-05
29	0.093	6948	7	545	60	0.991	0.999	0.991	0.996	1.000	0.145	1732	3	133	20	0.988	0.998	0.989	0.990	0.999	4.00E-05
30	0.113	6939	7	546	68	0.990	0.999	0.990	0.995	0.999	0.125	1737	3	131	17	0.989	0.998	0.990	0.990	0.999	4.00E-05
31	0.070	6954	6	547	53	0.992	0.999	0.992	0.997	1.000	0.113	1737	3	132	16	0.990	0.998	0.991	0.987	0.998	4.00E-05
